# Supplementary material for: Peptide Epitope Hot Spots of CD4 T Cell Recognition Within Influenza Hemagglutinin During the Primary Response to Infection
Source: Pathogens. 2019 Nov 5;8(4):220. doi: 10.3390/pathogens8040220 (PMC6963931; doi:10.3390/pathogens8040220)
Supplement: Supplementary file 1 [file pathogens-08-00220-s001.zip]

Archive with 3 entries (2 files):
- pathogens-620523-supplementary/
- pathogens-620523-supplementary/Supplementary Table 2 cones KR 100219.pdf
- pathogens-620523-supplementary/SupplementaryTable 1 cones KR 100219.pdf
